# Supplementary material for: Taxonomy and biology of two seed-parasitic gracillariid moths (Lepidoptera, Gracillariidae), with description of a new species
Source: Zookeys. 2011 Feb 25;(83):43–56. doi: 10.3897/zookeys.83.783 (PMC3082966; doi:10.3897/zookeys.83.783)
Supplement: XML Treatment for Epicephala relictella [file zookeys.83.783-treatment2.xml]

<!DOCTYPE tp:taxon-treatment
  PUBLIC "-//TaxonX//DTD Taxonomic Treatment Publishing DTD v0 20100105//EN" "tax-treatment-NSO.dtd">
<tp:taxon-treatment xmlns:tp="http://www.plazi.org/taxpub"><tp:treatment-meta><mixed-citation publication-type="journal"><person-group><name><surname>Hu</surname><given-names>Bingbing</given-names></name><name><surname>Wang</surname><given-names>Shuxia</given-names></name><name><surname>Zhang</surname><given-names>Jing</given-names></name><name><surname>Li</surname><given-names>Houhun</given-names></name></person-group><article-title>Taxonomy and biology of two seed-parasitic gracillariid moths (Lepidoptera, Gracillariidae), with description of a new species</article-title><source>Zookeys</source><day>25</day><month>2</month><year>2011</year><volume>2011</volume><issue>83</issue><fpage>43</fpage><lpage>56</lpage><pub-id pub-id-type="doi">10.3897/zookeys.83.783</pub-id></mixed-citation></tp:treatment-meta><tp:nomenclature><tp:taxon-name>
                        <tp:taxon-name-part taxon-name-part-type="genus">Epicephala</tp:taxon-name-part>
                        <tp:taxon-name-part taxon-name-part-type="species">relictella</tp:taxon-name-part>
                    </tp:taxon-name><tp:taxon-authority>Kuznetzov, 1979</tp:taxon-authority><xref ref-type="fig" rid="F3">Figs 12</xref><xref ref-type="fig" rid="F3">14</xref><xref ref-type="fig" rid="F4">15–20</xref><tp:nomenclature-citation-list><tp:nomenclature-citation><tp:taxon-name>Epicephala relictella</tp:taxon-name><comment><xref ref-type="bibr" rid="B20">Kuznetzov 1979</xref>: 854; <xref ref-type="bibr" rid="B21">Kuznetzov 1981</xref>: 179; <xref ref-type="bibr" rid="B4">De Prins and De Prins 2005</xref>: 181; <xref ref-type="bibr" rid="B13">Kawahara et al. 2010</xref>: 132.</comment></tp:nomenclature-citation></tp:nomenclature-citation-list></tp:nomenclature><tp:treatment-sec sec-type="Material examined"><title>Material examined.</title><p><bold>Russia:</bold> Holotype ♂, – Southern Maritime Territory, Gornotayezhnaya Station, 12.VII.1978, coll. V. I. Kuznetzov [in Russian]. Paratypes – 2 <italic>♂♂</italic>, 1 ♀, same data as for holotype but dated 3.VII.1978. <bold>China, Tianjin:</bold> 20 ♂♂, 9 ♀♀, Mt. Jiulong, Ji County, 130–200 m, 9–28. VI.2004; Limutai, Ji County, 300 m, 11.VI.2004, coll. Houhun Li et al., 6 <italic>♂♂</italic>, 1 ♀, 24.VI.2009, coll. Bingbing Hu; 1 ♂, 2 ♀♀, Baxian Mountain, Ji County, 550 m, 15.VII.2007, coll. Mingfeng Cao &amp; Bingbing Hu; 74 <italic>♂♂</italic>, 60 ♀♀, 290–480 m, 8.V.–1.VII.2008, 19.V.–30.VIII.2009, coll. Bingbing Hu; <bold>Hebei Province:</bold> 1 ♂, Shangsi, Xiaowutai, Wei County, 1200 m, 25.VII.2000, coll. Yanli Du &amp; Zhendong Li; <bold>Heilongjiang Province:</bold> 1 ♀, Haerbin, 150 m, 22.VII.1997, coll. Houhun Li; <bold>Gansu Province:</bold> 1 ♂, 2 ♀♀, Bifenggou, Wenxian, 860 m, 10–12.VII.2005, coll. Haili Yu.<!--PageBreak--></p><fig id="F4" position="float" orientation="portrait"><label>Figures 15–20. </label><caption><p>Life history of <tp:taxon-name>Epicephala relictella</tp:taxon-name>. <bold>15</bold> adult <bold>16</bold> moth resting on a leaf of host <bold>17</bold> mature larva resting on host leaf <bold>18</bold> pupa <bold>19</bold> pupal cocoon on stone nearby host <bold>20</bold> infested fruit.</p></caption><graphic xmlns:xlink="http://www.w3.org/1999/xlink" xlink:href="ZooKeys-083-043-g004.jpg" position="float" orientation="portrait" xlink:type="simple"/></fig></tp:treatment-sec><tp:treatment-sec sec-type="Redescription"><title>Redescription.</title><sec sec-type="Adult "><title>Adult </title><p>(<xref ref-type="fig" rid="F4">Figs 15–16</xref>). Wing expanse 9.0–13.0 mm. Head white, tufted. Labial palpus white except outer surface grey. Antenna with scape pale grey dorsally, white ventrally; flagellum dark brown dorsally, copper-colored ventrally. Thorax white. Tegula and forewing greyish brown; white stripes at costal 2/5, 3/5, 4/5 and near apex as well as at dorsal 2/5 and 3/5 respectively, concentrated obliquely outward to 2/3 length and outside of cell, outmost one shortest, between first three stripes sometimes with short white strigulae; thin bluish white fascia with metallic reflection extending from costal 5/6 to dorsum; large black spot near apex; dorsal margin <!--PageBreak-->white tinged with ocherous yellow, longitudinally forming a broad band; termen dark brown; cilia white except fuscous distally from costal 5/6 along termen to before tornus, greyish brown along dorsal margin. Hindwing and cilia greyish brown. Fore and mid legs brown, hind leg greyish white, tibiae and tarsi with white rings. Abdomen greying brown on dorsal surface except first two segments grey; vental surface grey, with five pairs of oblique dark brown stripes along lateral sides.</p></sec><sec sec-type="Male genitalia"><title>Male genitalia</title><p>(<xref ref-type="fig" rid="F3">Fig. 12</xref>). Tegumen broadly elliptic, caudal margin rounded. Tuba analis broad, distinct. Valva narrow, slightly longer than tegumen, expanded subapically, rounded at apex; costa sclerotized, gently concave; ventral margin nearly straight except basal 1/4 oblique, with dense fine hairs. Sacculus sclerotized, separated from valva, elongate lanceolate, about 4/5 length of valva; dosal margin gently arched, ventral margin slightly concave medially; distal portion longitudinally with sclerotized carina, apex spiculate. Vinculum broad, rounded anteriorly. Saccus slender, tapering, about 1/3 length of tegumen. Phallus tubular, straight, as long as valva, apex truncate; cornuti composed of dense small spines, compacted into one to three bundles.</p></sec><sec sec-type="Female genitalia"><title>Female genitalia</title><p>(<xref ref-type="fig" rid="F3">Fig. 14</xref>). Ovipositor sclerotized to a strong spine, extensible. Apophysis very strong, apophysis posterioris slightly longer than apophysis anterioris. Lamella antevaginalis nearly trapezoid, caudal margin concave medially. Antrum strongly sclerotized, about half length of apophysis anterioris, oblique anteriorly. Ductus bursae thick and short, weakly sclerotized, slightly longer than antrum, expanded with irregular sclerotized carinae posteriorly, narrowed gradually towards corpus bursae, with sclerotized longitudinal pleats. Corpus bursae membranous, elongate elliptic, about same length as apophysis posterioris; signum small, coniform or stelliform, placed anteriorly.</p></sec><sec sec-type="Egg"><title>Egg.</title><p>Oval, diameter about 0.15–0.20 mm. Surface smooth, shiny. Egg first yellowish white, nearly transparent, then becoming straw yellow before hatching.</p></sec><sec sec-type="Larva"><title>Larva</title><p>(<xref ref-type="fig" rid="F4">Fig. 17</xref>). Young instar larva very similar to that of <tp:taxon-name>Conopomorpha flueggella</tp:taxon-name>. Mature larva 5.0–6.5 mm; head capsule brownish yellow, median 2/3 of each segment on thorax and abdomen dark red, anterior and posterior ends white; thoracic segments slightly blue, abdominal segments with blue spots. Body with sparse white setae. Three pairs abdominal legs on segment 3, 4 and 5 respectively; anal leg protruded backward.</p></sec><sec sec-type="Pupa"><title>Pupa</title><p>(<xref ref-type="fig" rid="F4">Fig. 18</xref>). 4.0–5.5 mm, fusiform. Greenish yellow in early pupal stage, changing gradually to dark brown. A corniform coccon breaker on forehead. Forelegs to third abdominal segment, midlegs to fourth abdominal segment, hindlegs to eighth abdominal segment, wings to fifth abdominal segment, antenna obviously exceeding end of abdomen.</p></sec><sec sec-type="Cocoon"><title>Cocoon</title><p>(<xref ref-type="fig" rid="F4">Fig. 19</xref>). 6.0–8.0 mm; white, flat elliptic, with some white grains attached on surface.</p></sec></tp:treatment-sec><tp:treatment-sec sec-type="Host plant"><title>Host plant.</title><p><tp:taxon-name>Euphorbiaceae</tp:taxon-name>: <tp:taxon-name>Flueggea suffruticosa</tp:taxon-name> (Pall.) Baill., recorded for the first time herein.</p></tp:treatment-sec><tp:treatment-sec sec-type="Life history"><title>Life history.</title><p><tp:taxon-name>Epicephala relictella</tp:taxon-name> has one generation annually in Tianjin, China (<xref ref-type="table" rid="T2">Table 2</xref>). The larvae feed on the seeds of <tp:taxon-name>Flueggea suffruticosa</tp:taxon-name> (<xref ref-type="fig" rid="F4">Fig. 20</xref>). The larval stage is completed within one fruit. When completing larval development, the mature larvae quit the fruits and pupate on the leaves, and overwinter under leaf litter or stones.<!--PageBreak--></p><p>Adults appear from June to July. They can emerge during the whole day, but the peak occurs in the morning. The moths are most active at night, drinking nectar and ovipositing. During the daytime they rest on leaves or branches. Adult longevity is 3–10 days, but adults generally live for 5–7 days. Adults hardly come to light.</p></tp:treatment-sec><tp:treatment-sec sec-type="Distribution"><title>Distribution.</title><p>China (Tianjin, Hebei, Heilongjiang, Gansu), Korea, Russia.</p><table-wrap id="T2" position="float" orientation="portrait"><label>Table 2.</label><caption><p>Annual life history of <tp:taxon-name>Epicephala relictella</tp:taxon-name> in Tianjin, China.</p></caption><table><tbody><tr><th rowspan="2" colspan="1">MonthsGeneration</th><th rowspan="1" colspan="3">1–5</th><th rowspan="1" colspan="3">6</th><th rowspan="1" colspan="3">7</th><th rowspan="1" colspan="3">8</th><th rowspan="1" colspan="3">9</th><th rowspan="1" colspan="3">10–12</th></tr><tr><th rowspan="1" colspan="1">F</th><th rowspan="1" colspan="1">M</th><th rowspan="1" colspan="1">L</th><th rowspan="1" colspan="1">F</th><th rowspan="1" colspan="1">M</th><th rowspan="1" colspan="1">L</th><th rowspan="1" colspan="1">F</th><th rowspan="1" colspan="1">M</th><th rowspan="1" colspan="1">L</th><th rowspan="1" colspan="1">F</th><th rowspan="1" colspan="1">M</th><th rowspan="1" colspan="1">L</th><th rowspan="1" colspan="1">F</th><th rowspan="1" colspan="1">M</th><th rowspan="1" colspan="1">L</th><th rowspan="1" colspan="1">F</th><th rowspan="1" colspan="1">M</th><th rowspan="1" colspan="1">L</th></tr><tr><td rowspan="5" colspan="1">First generation</td><td rowspan="1" colspan="1">(□)</td><td rowspan="1" colspan="1">(□)</td><td rowspan="1" colspan="1">(□)</td><td rowspan="1" colspan="1">(□)</td><td rowspan="1" colspan="1">(□)</td><td rowspan="1" colspan="1">(□)</td><td rowspan="1" colspan="1">(□)</td><td rowspan="1" colspan="1"/><td rowspan="1" colspan="1"/><td rowspan="1" colspan="1"/><td rowspan="1" colspan="1"/><td rowspan="1" colspan="1"/><td rowspan="1" colspan="1"/><td rowspan="1" colspan="1"/><td rowspan="1" colspan="1"/><td rowspan="1" colspan="1"/><td rowspan="1" colspan="1"/><td rowspan="1" colspan="1"/></tr><tr><td rowspan="1" colspan="1"/><td rowspan="1" colspan="1"/><td rowspan="1" colspan="1"/><td rowspan="1" colspan="1">+</td><td rowspan="1" colspan="1">+</td><td rowspan="1" colspan="1">+</td><td rowspan="1" colspan="1">+</td><td rowspan="1" colspan="1">+</td><td rowspan="1" colspan="1"/><td rowspan="1" colspan="1"/><td rowspan="1" colspan="1"/><td rowspan="1" colspan="1"/><td rowspan="1" colspan="1"/><td rowspan="1" colspan="1"/><td rowspan="1" colspan="1"/><td rowspan="1" colspan="1"/><td rowspan="1" colspan="1"/><td rowspan="1" colspan="1"/></tr><tr><td rowspan="1" colspan="1"/><td rowspan="1" colspan="1"/><td rowspan="1" colspan="1"/><td rowspan="1" colspan="1">●</td><td rowspan="1" colspan="1">●</td><td rowspan="1" colspan="1"/><td rowspan="1" colspan="1">●</td><td rowspan="1" colspan="1">●</td><td rowspan="1" colspan="1">●</td><td rowspan="1" colspan="1"/><td rowspan="1" colspan="1"/><td rowspan="1" colspan="1"/><td rowspan="1" colspan="1"/><td rowspan="1" colspan="1"/><td rowspan="1" colspan="1"/><td rowspan="1" colspan="1"/><td rowspan="1" colspan="1"/><td rowspan="1" colspan="1"/></tr><tr><td rowspan="1" colspan="1"/><td rowspan="1" colspan="1"/><td rowspan="1" colspan="1"/><td rowspan="1" colspan="1"/><td rowspan="1" colspan="1"/><td rowspan="1" colspan="1">–</td><td rowspan="1" colspan="1">–</td><td rowspan="1" colspan="1">–</td><td rowspan="1" colspan="1">–</td><td rowspan="1" colspan="1">–</td><td rowspan="1" colspan="1">–</td><td rowspan="1" colspan="1">–</td><td rowspan="1" colspan="1">– </td><td rowspan="1" colspan="1">–</td><td rowspan="1" colspan="1"/><td rowspan="1" colspan="1"/><td rowspan="1" colspan="1"/><td rowspan="1" colspan="1"/></tr><tr><td rowspan="1" colspan="1"/><td rowspan="1" colspan="1"/><td rowspan="1" colspan="1"/><td rowspan="1" colspan="1"/><td rowspan="1" colspan="1"/><td rowspan="1" colspan="1"/><td rowspan="1" colspan="1"/><td rowspan="1" colspan="1"/><td rowspan="1" colspan="1">(□)</td><td rowspan="1" colspan="1">(□)</td><td rowspan="1" colspan="1">(□)</td><td rowspan="1" colspan="1">(□)</td><td rowspan="1" colspan="1">(□)</td><td rowspan="1" colspan="1">(□)</td><td rowspan="1" colspan="1">(□)</td><td rowspan="1" colspan="1">(□)</td><td rowspan="1" colspan="1">(□)</td><td rowspan="1" colspan="1">(□)</td></tr></tbody></table><table-wrap-foot><fn><p>● egg, – larva, □ pupa, (□) pupa through the winter, + adultF: First ten days, M: Middle ten days, L: Last ten days.</p></fn></table-wrap-foot></table-wrap><table-wrap id="T3" position="float" orientation="portrait"><label>Table 3.</label><caption><p>Life history comparisons of <tp:taxon-name>Conopomorpha flueggella</tp:taxon-name> and <tp:taxon-name>Epicephala relictella</tp:taxon-name></p></caption><table><tbody><tr><th rowspan="1" colspan="1"/><th rowspan="1" colspan="1"> Characteristics</th><th rowspan="1" colspan="1">Conopomorpha flueggella</th><th rowspan="1" colspan="1">Epicephala relictella</th></tr><tr><td rowspan="4" colspan="1">Similarities</td><td rowspan="1" colspan="1">Feeding habits</td><td rowspan="1" colspan="2">Seed parasite</td></tr><tr><td rowspan="1" colspan="1">Pupation site</td><td rowspan="1" colspan="2">Boring an exit hole to escape from the fruit to pupate on the leaves or litter</td></tr><tr><td rowspan="1" colspan="1">Mating site</td><td rowspan="1" colspan="2">On the leaves of host</td></tr><tr><td rowspan="1" colspan="1">Do adults feed ?</td><td rowspan="1" colspan="2">Yes</td></tr><tr><td rowspan="4" colspan="1">Differences</td><td rowspan="1" colspan="1">Flight period</td><td rowspan="1" colspan="1">In early May, slightly earlier than flowering season</td><td rowspan="1" colspan="1">In early June, keeping pace with early fruiting season</td></tr><tr><td rowspan="1" colspan="1">Overwintering</td><td rowspan="1" colspan="1">Adult</td><td rowspan="1" colspan="1">Pupa</td></tr><tr><td rowspan="1" colspan="1">Generation</td><td rowspan="1" colspan="1">Two generations annually</td><td rowspan="1" colspan="1">One generation annually</td></tr><tr><td rowspan="1" colspan="1">Phototaxy</td><td rowspan="1" colspan="1">Feeble</td><td rowspan="1" colspan="1">Hardly any</td></tr></tbody></table></table-wrap></tp:treatment-sec><tp:treatment-sec><!--Section generated to contain objects referenced in tp:taxon-treatment.--><fig id="F3" position="float" orientation="portrait"><label>Figures 11–14.</label><caption><p>Genitalia of two gracillariidspecies. <bold>11</bold> <tp:taxon-name>Conopomorpha flueggella</tp:taxon-name>, male, paratype, slide No. BHY07239 <bold>12</bold> <tp:taxon-name>Epicephala relictella</tp:taxon-name>, male, slide No. BHY07296 <bold>13</bold> <tp:taxon-name>Conopomorpha flueggella</tp:taxon-name>, female, paratype, slide No. HBB09034 <bold>14</bold> <tp:taxon-name>Epicephala relictella</tp:taxon-name>, female, slide No. BHY08143.</p></caption><graphic xmlns:xlink="http://www.w3.org/1999/xlink" xlink:href="ZooKeys-083-043-g003.jpg" position="float" orientation="portrait" xlink:type="simple"/></fig></tp:treatment-sec><ref-list><ref id="B20"><mixed-citation xmlns:xlink="http://www.w3.org/1999/xlink" xlink:type="simple"><person-group><name name-style="western"><surname>Kuznetzov</surname><given-names>VI</given-names></name></person-group> (<year>1979</year>)<article-title> A review of the genera of Gracillariidae (Lepidoptera) of the Palaearctic fauna.</article-title><source>Entomologicheskoe Obozrenie</source><volume>58</volume>:<fpage>835</fpage>-<lpage>856</lpage>.</mixed-citation></ref><ref id="B21"><mixed-citation xmlns:xlink="http://www.w3.org/1999/xlink" xlink:type="simple"><person-group><name name-style="western"><surname>Kuznetzov</surname><given-names>VI</given-names></name></person-group> (<year>1981</year>)<article-title> Gracillariidae.</article-title><source>In: Medvedev GS (Ed) Keys to the insects of the European part of the USSR</source><volume>4</volume> (<issue>2</issue>):<fpage>149</fpage>-<lpage>311</lpage>.</mixed-citation></ref><ref id="B4"><mixed-citation xmlns:xlink="http://www.w3.org/1999/xlink" xlink:type="simple"><person-group><name name-style="western"><surname>De Prins</surname><given-names>W</given-names></name><name name-style="western"><surname>De Prins</surname><given-names>J</given-names></name></person-group> (<year>2005</year>)<article-title> Gracilariidae (Lepidoptera).</article-title><source>World Catalogue of Insects</source><volume>6</volume>:<fpage>1</fpage>-<lpage>502</lpage>.</mixed-citation></ref><ref id="B13"><mixed-citation xmlns:xlink="http://www.w3.org/1999/xlink" xlink:type="simple"><person-group><name name-style="western"><surname>Kawahara</surname><given-names>AY</given-names></name><name name-style="western"><surname>Sohn</surname><given-names>JC</given-names></name><name name-style="western"><surname>De Prins</surname><given-names>J</given-names></name><name name-style="western"><surname>Cho</surname><given-names>S</given-names></name></person-group> (<year>2010</year>)<article-title> Five species of Gracillariidae (Lepidoptera) new to Korea.</article-title><source>Entomological Research</source><volume>40</volume>:<fpage>131</fpage>-<lpage>135</lpage>.</mixed-citation></ref></ref-list></tp:taxon-treatment>
